# Supplementary material for: Macrophage infectivity potentiator protein, a peptidyl prolyl cis-trans isomerase, essential for Coxiella burnetii growth and pathogenesis
Source: PLoS Pathog. 2023 Jul 3;19(7):e1011491. doi: 10.1371/journal.ppat.1011491 (PMC10348545; doi:10.1371/journal.ppat.1011491)
Supplement: S1 Data — (XLSX) [file ppat.1011491.s013.xlsx]

## Sheet: Figure 2A
Intracellular replication of C. burnetii NMII in THP-1 cells
		GE/mL (log10) - control								mean	std deviation	SEM
	DAY
	0	6.55686	6.28295	6.30705	6.36263	6.69259	6.34168			6.42396	0.163651	0.0668104
	1	6.59089	6.36445	6.54365	6.6489	6.67687	6.46066			6.54757	0.118292	0.0482927
	3	7.42651	7.13619	7.77215	7.69597	7.55083	7.18991			7.46193	0.260871	0.1065
	5	7.8657	7.7516	8.46496	8.5003	8.51805	7.88775			8.16473	0.364525	0.148817
	7	8.37342	8.2486	8.82383	8.77129	8.68251	8.3697			8.54489	0.243264	0.0993122
		GE/mL (log10) - SF235 50 µM								mean	std deviation	SEM
	DAY
	0	6.49894	6.36872	6.36195	6.41425	6.74158	6.47435			6.47663	0.140987	0.0575576
	1	6.41234	6.35527	6.38731	6.47499	6.59763	6.38994			6.43625	0.0885606	0.0361547
	3	7.14738	6.68387	7.46789	7.28592	7.06227	6.84345			7.0818	0.286553	0.116985
	5	7.85917	7.22303	8.28162	8.16627	7.70704	7.20117			7.73972	0.457811	0.1869
	7	7.99169	8.04989	8.68872	8.41036	8.07096	7.74209			8.15895	0.336229	0.137265
		GE/mL (log10) - AN296 50 µM								mean	std deviation	SEM
	DAY
	0	6.44627	6.45887	6.27606	6.3644	6.84035	6.40656			6.46542	0.195197	0.0796888
	1	6.37264	6.40798	5.9653	6.32349	6.59496	6.43856			6.35049	0.209959	0.0857156
	3	6.93271	6.47087	6.96438	7.1555	7.0197	6.71852			6.87695	0.244424	0.0997858
	5	7.43398	6.94916	7.83527	7.8454	7.61084	7.1065			7.46352	0.3738	0.152603
	7	7.47153	7.69874	8.62247	8.42352	8.0335	7.58948			7.97321	0.469514	0.191678

## Sheet: Figure 2B
Intracellular replication of C. burnetii NMII in HeLa cells
		GE/mL (log10) - control					mean	std deviation	SEM
	DAY
	0	6.306	6.43997	6.33594			6.36063	0.0703191	0.0405988
	1	5.94262	6.14482	6.13285			6.07343	0.113445	0.0654976
	3	6.99094	7.14687	6.99816			7.04532	0.0880161	0.0508161
	5	7.84585	8.28872	7.53494			7.88984	0.378812	0.218707
	7	8.10313	8.34031	8.16371			8.20238	0.12323	0.071147
		GE/mL (log10) - SF235 100 µM					mean	std deviation	SEM
	DAY
	0	6.52798	6.29455	6.40003			6.40752	0.116896	0.0674902
	1	5.93006	6.03992	6.2176			6.06253	0.1451	0.0837735
	3	6.67235	6.67561	6.54178			6.62991	0.0763415	0.0440758
	5	7.20278	7.587	7.32381			7.3712	0.196444	0.113417
	7	7.59329	7.72249	7.41005			7.57528	0.156996	0.0906416
		GE/mL (log10) - AN296 100 µM					mean	std deviation	SEM
	DAY
	0	6.44102	6.18785	6.36726			6.33204	0.130211	0.0751771
	1	6.11787	6.07154	6.24111			6.14351	0.0876445	0.0506016
	3	5.50133	6.1064	6.23662			5.94812	0.392369	0.226535
	5	7.26848	6.93675	6.51725			6.90749	0.376471	0.217356
	7	7.09194	7.44467	6.72346			7.08669	0.360635	0.208212

## Sheet: Figure 3C
Enzymatic activity of CbMip proteins
		rate (s^-1) - CbMip FL				mean	std deviation	SEM
	enzyme concentration (nM)
	0	0.001774	0.002186	0.001907		0.00195567	0.000210267	0.000121398
	6.25	0.002853	0.002461	0.00292		0.00274467	0.000247936	0.000143146
	12.5	0.004222	0.005014	0.0045		0.00457867	0.000401818	0.000231989
	25	0.007373	0.008282	0.009692		0.008449	0.00116848	0.000674625
	50	0.01789	0.01428	0.0186		0.0169233	0.00231656	0.00133746
	75	0.03109	0.02923	0.03307		0.03113	0.00192031	0.00110869
	100	0.0368	0.04226	0.0383		0.03912	0.00282085	0.00162862
	150	0.05409	0.055	0.06605		0.05838	0.00665798	0.00384399
	200	0.07159	0.06843	0.07569		0.0719033	0.00364013	0.00210163
	300	0.09046	0.09375	0.09504		0.0930833	0.00236166	0.0013635
	450	0.1157	0.1093	0.1335		0.1195	0.0125395	0.0072397
	600	0.162	0.1367	0.1612		0.1533	0.0143816	0.00830321
		rate (s^-1) - CbMip-TM1				mean	std deviation	SEM
	enzyme concentration (nM)
	0	0.002319	0.001978	0.001956		0.00208433	0.000203525	0.000117505
	6.25	0.002829	0.002397	0.002464		0.00256333	0.0002325	0.000134234
	12.5	0.003865	0.003025	0.003362		0.00341733	0.000422725	0.00024406
	25	0.00713	0.004612	0.004405		0.00538233	0.00151706	0.000875874
	50	0.01817	0.008433	0.009639		0.0120807	0.00530788	0.00306451
	75	0.02313	0.01585	0.01535		0.01811	0.00435463	0.00251415
	100	0.0316	0.01985	0.01969		0.0237133	0.00683052	0.0039436
	150	0.04199	0.02989	0.03843		0.03677	0.00621846	0.00359023
	200	0.05289	0.03951	0.03725		0.0432167	0.00845322	0.00488047
	300	0.05391	0.05131	0.05536		0.0535267	0.00205203	0.00118474
	450	0.07281	0.06447	0.07821		0.07183	0.00692223	0.00399655
	600	0.101	0.07582	0.1034		0.0934067	0.0152777	0.00882059
		rate (s^-1) - CbMip-TM2				mean	std deviation	SEM
	enzyme concentration (nM)
	0	0.002045	0.001957	0.002282		0.00209467	0.000168096	9.70504e-05
	6.25	0.002529	0.002661	0.002438		0.00254267	0.000112126	6.47362e-05
	12.5	0.003267	0.00311	0.002782		0.003053	0.000247473	0.000142879
	25	0.005334	0.005314	0.003662		0.00477	0.000959608	0.00055403
	50	0.01012	0.008796	0.005203		0.00803967	0.00254426	0.00146893
	75	0.01492	0.01286	0.007824		0.011868	0.00365053	0.00210763
	100	0.01826	0.01951	0.01177		0.0165133	0.00415512	0.00239896
	150	0.0334	0.02976	0.01628		0.02648	0.009019	0.00520712
	200	0.03845	0.03899	0.02352		0.0336533	0.00877988	0.00506906
	300	0.04786	0.05099	0.03484		0.0445633	0.00856485	0.00494492
	450	0.07276	0.07749	0.04525		0.0651667	0.0174097	0.0100515
	600	0.09822	0.08833	0.06127		0.0826067	0.0191283	0.0110437

## Sheet: Figure 4A
Bioluminescent measurments as an indicator of C. burnetii-lux replication
		Relative light units (RLU) - control					mean	std deviation	SEM
	DAY
	0	122.167	117.167	121.167			120.167	2.64575	1.52753
	1	122.667	114.333	121.667			119.556	4.55017	2.62704
	2	213.667	235.5	273			240.722	30.0094	17.3259
	3	567.333	709.167	755.333			677.278	97.9728	56.5646
	4	1474.33	1256.33	1894.5			1541.72	324.377	187.279
	5	2198.83	2051.5	1292			1847.44	486.637	280.96
		Relative light units (RLU) - SF235 100 µM					mean	std deviation	SEM
	DAY
	0	117.833	115.833	115.833			116.5	1.1547	0.666667
	1	115.333	111.333	114.167			113.611	2.05707	1.18765
	2	136.667	122.167	196.167			151.667	39.2142	22.6403
	3	250.333	275.333	319			281.555	34.7537	20.065
	4	559.5	603	593.167			585.222	22.8122	13.1707
	5	650.667	691.5	745.667			695.944	47.6557	27.514
		Relative light units (RLU) - AN296 100 µM					mean	std deviation	SEM
	DAY
	0	119.333	118.5	118.5			118.778	0.481105	0.277766
	1	119.333	109.167	114.167			114.222	5.08352	2.93498
	2	127.667	111.333	121.833			120.278	8.27706	4.77876
	3	132.5	162.5	184			159.667	25.8666	14.9341
	4	225.833	254.667	375.167			285.222	79.2171	45.736
	5	366.833	407.833	558.833			444.5	101.115	58.379

## Sheet: Figure 4B
Bioluminescent measurments relative to the control
	RLU relative to control
	Control	SF235 - 100 µM	AN296 - 100 µM		Control	SF235 - 50 µM	AN296 - 50 µM		Control	SF235 - 25 µM	AN296 - 25 µM
	1	0.34051	0.173822		1	0.635437	0.569517		1	0.831914	0.827912
	1	0.295803	0.092516		1	0.554141	0.374493		1	0.763188	0.654614
	1	0.336965	0.118821		1	0.558344	0.420904		1	0.758052	0.685369
mean	1	0.324426	0.128386		1	0.582641	0.454971		1	0.784385	0.722632
std deviation		0.0248515	0.0414884			0.0457712	0.101877			0.0412416	0.0924631
SEM		0.014348	0.0239534			0.026426	0.058819			0.0238109	0.0533836

## Sheet: Figure 4C
Fold increase in CFU/mL relative to day 0 (log10)
	Control	SF235 - 100 µM	AN296 - 100 µM		Control	SF235 - 50 µM	AN296 - 50 µM		Control	SF235 - 25 µM	AN296 - 25 µM
	2.93852	1.93651	0.423246		3.0607	2.69197	2.65514		3.08636	2.90309	2.98408
	2.83442	2.33244	1.75588		2.80754	2.53908	2.41497		2.77525	2.65418	2.68931
	2.64738	1.96189	1.18469		2.74115	2.56467	2.57749		2.80754	2.6981	2.78958
mean	2.80678	2.07695	1.12127		2.86979	2.59857	2.5492		2.88971	2.75179	2.82099
std deviation	0.147524	0.221624	0.668574		0.168626	0.0818891	0.122556		0.171064	0.132858	0.149873
SEM	0.0851732	0.127954	0.386002		0.0973561	0.0472787	0.070758		0.098764	0.0767056	0.0865292

## Sheet: Figure 5A
Bioluminescent measurments as an indicator of C. burnetii-lux replication
Dose on Day 2
		Relative light units (RLU) - control						mean	SEM
	DAY
	0	115.5		112.333	115			113.333	1.74005
	1	125	144.5	121.167	130.333			130.792	3.97992
	2	294.833	220.667	338.667	292.833			281.833	24.1581
	3	322.333	306.5	224.5	301.5			658.042	123.716
	4	632.667	457	417.5	352.333			2421.21	784.484
	5	730.833	627.833	337.667	329.333			1643.96	667.858
		Relative light units (RLU) - AN296 100 µM						mean	SEM
	DAY
	0	115.5		112.333	115			114.278	0.98289
	1	125	144.5	121.167	130.333			130.25	5.10831
	2	294.833	220.667	338.667	292.833			286.75	24.4348
	3	322.333	306.5	224.5	301.5			288.708	21.8585
	4	632.667	457	417.5	352.333			464.875	59.9487
	5	730.833	627.833	337.667	329.333			506.417	102.037

## Sheet: Figure 5B
Bioluminescent measurments as an indicator of C. burnetii-lux replication
Dose on Day 2
		Relative light units (RLU) - control						mean	SEM
	DAY
	0	116		109.5	117.167			114.222	2.38502
	1	121.333	147.833	120.333	129.333			129.708	6.36846
	2	270.667	209.833	317.167	286.833			271.125	22.5896
	3	505.333	351.833	805	783.167			611.333	110.155
	4	1549.67	968.667	3618.67	1936			2018.25	569.305
	5	1387.33	2830.83	1178.33	771.5			1542	448.231
		Relative light units (RLU) - AN296 50 µM						mean	SEM
	DAY
	0	116.5		110.667	114.167			113.778	1.69512
	1	124.667	143.333	120.833	127.667			129.125	4.93821
	2	266.5	207.333	316.167	280.333			267.583	22.6461
	3	419	336.833	474.667	512.5			435.75	38.1555
	4	1033.17	635.333	1008.67	766.167			860.833	96.3352
	5	1759.17	1519.67	1424.33	903.5			1401.67	180.373

## Sheet: Figure 5C
Bioluminescent measurments as an indicator of C. burnetii-lux replication
Dose on Day 3
		Relative light units (RLU) - control						mean	SEM
	DAY
	0	119.5		113.667	114.5			115.889	1.8215
	1	127.5	142.667	121.167	131.667			130.75	4.52079
	2	266.667	225.333	326.833	287			276.458	21.1314
	3	613.5	459.5	1073.5	939.333			771.458	141.916
	4	1955.5	978	4239.17	1902.33			2268.75	694.08
	5	1161.17	3109.17	1003.33	1444.67			1679.58	485.195
		Relative light units (RLU) - AN296 100 µM						mean	SEM
	DAY
	0	118.333		115.667	112.167			115.389	1.78555
	1	124.667	139.667	120.833	131.167			129.083	4.12228
	2	256.833	222	329	295.5			275.833	23.2245
	3	594.833	461.5	1066.17	958			770.125	144.024
	4	570.667	375.167	329.667	182.167			364.417	80.1443
	5	800	591	463.167	190.333			511.125	127.487

## Sheet: Figure 5D
Bioluminescent measurments as an indicator of C. burnetii-lux replication
Dose on Day 3
		Relative light units (RLU) - control						mean	SEM
	DAY
	0	119.667		114	111.5			115.056	2.41588
	1	123.5	141.667	120.167	127.667			128.25	4.72802
	2	249.5	217.333	315	281.5			265.833	20.9798
	3	553.167	440.167	998.333	908.167			724.958	135.067
	4	1677	866.667	3684	1720.83			1987.12	598.742
	5	1363.83	3026.33	1106.67	1577.67			1768.62	430.149
		Relative light units (RLU) - AN296 50 µM						mean	SEM
	DAY
	0	121.667		116.167	112.167			116.667	2.75379
	1	122	143.167	120.333	129			128.625	5.19811
	2	244.667	214.333	316.5	279.833			263.833	22.0745
	3	553.167	434.833	1023	897.333			727.083	139.107
	4	966.167	537.5	934.667	478.167			729.125	128.497
	5	1867.5	1192.67	1507.33	660.333			1306.96	255.855

[truncated: 17 more sheets: Figure 5E, Figure 6, Figure 7A, Figure 7B, Figure 8A, Figure 8B, Figure 9A, Figure 9B, S2 Fig, S3 Fig, S4A Fig, S4B Fig, S6 Fig, S7A Fig, S7B Fig, S8A Fig, S8B Fig]
